# Supplementary material for: Tjap1/Pilt Is a cis-Golgi-Associated Protein Required for Golgi Integrity and Normal Drug Transporter Expression in Brain Microvascular Endothelial Cells In Vitro
Source: Pharmaceutics. 2026 May 28;18(6):665. doi: 10.3390/pharmaceutics18060665 (PMC13305319; doi:10.3390/pharmaceutics18060665)
Supplement: Supplementary file 1 [file pharmaceutics-18-00665-s001.zip]

Archive with 1 entries (1 files):
- pharmaceutics-4252686-supplementary.pdf
